# Supplementary material for: Isolation and Identification of Soil Bacteria from Extreme Environments of Chile and Their Plant Beneficial Characteristics
Source: Microorganisms. 2020 Aug 10;8(8):1213. doi: 10.3390/microorganisms8081213 (PMC7466141; doi:10.3390/microorganisms8081213)
Supplement: Supplementary file 1 [file microorganisms-08-01213-s001.zip]

Archive with 1 entries (1 files):
- microorganisms-865500-supplementary.xlsx
