# Supplementary material for: Isolation and Identification of Soil Bacteria from Extreme Environments of Chile and Their Plant Beneficial Characteristics
Source: Microorganisms. 2020 Aug 10;8(8):1213. doi: 10.3390/microorganisms8081213 (PMC7466141; doi:10.3390/microorganisms8081213)
Supplement: Supplementary file 1 [file microorganisms-08-01213-s001.zip › microorganisms-865500-supplementary.xlsx]

## Sheet: Hoja1
Molecular information			Culture conditions
Isolate code	Genera	Nº Accesion	Site	T (ºC)	Culture media
1A	Pseudomonas	MK967814.1	Lejía Lake	30	LB
3B	Pseudomonas	MT576533	Lejía Lake	30	LB
4C	Pseudomonas	MT576534	Lejía Lake	30	LB
6B	Pseudomonas	MT576535	Lejía Lake	30	LB
5A	Pseudomonas	MT576536	Lejía Lake	30	LB
3A	Pseudomonas	MT576537	Lejía Lake	30	LB
2A	Pseudomonas	MT576538	Lejía Lake	30	LB
2B	Pseudomonas	MT576539	Lejía Lake	30	LB
6C	Pseudomonas	MT576540	Lejía Lake	30	LB
R2	Pseudomonas	MT072006.1	Robert Island	25	LB
C3	Pseudomonas	MT576541	Lejía Lake	30	SEM
L3	Pseudomonas	MT072000.1	Robert Island	25	SEM
L4	Pseudomonas	MT072001.1	Robert Island	25	SEM
R1	Pseudomonas	MT072005.1	Robert Island	25	LB
R3	Pseudomonas	MT072007.1	Robert Island	25	LB
S3	Pseudomonas	MT072013.1	Robert Island	25	SEM
S7	Pseudomonas	MT072017.1	Robert Island	25	SEM
CC2	Pseudomonas	MT071996.1	Robert Island	25	LB
CC1	Pseudomonas	MT071995.1	Robert Island	25	LB
CC3	Pseudomonas	MT071997.1	Robert Island	25	LB
CC4	Pseudomonas	MT071998.1	Robert Island	16	LB
LD5	Pseudomonas	MK967517.1	Robert Island	25	SEM
RD2	Pseudomonas	MK967521.1	Robert Island	25	LB
RD1	Pseudomonas	MK967520.1	Robert Island	25	LB
RD3	Pseudomonas	MK967522.1	Robert Island	25	LB
LD4	Pseudomonas	MK967516.1	Robert Island	25	SEM
L5D	Pseudomonas	MK967519.1	Robert Island	25	SEM
L7D	Pseudomonas	MK967519.1	Robert Island	25	SEM
R5D	Pseudomonas	MT573341	Robert Island	25	LB
R3D	Pseudomonas	MT573342	Robert Island	25	LB
L8D	Pseudomonas	MT573343	Robert Island	25	SEM
R4D	Pseudomonas	MT573344	Robert Island	25	LB
1B	Pseudomonas	MT576539	Lejía Lake	30	LB
DD1	Stenotrophomonas	MK967821.1	Lejía Lake	30	SEM
N5	Halomonas	MT576549	Lejía Lake	30	LB 18%NaCl
L3D	Pusillimonas	MK967515.1	Robert Island	25	SEM
S6	Janthinobacterium	MT072016.1	Robert Island	16	SEM
R5	Caballeronia	MT072009.1	Robert Island	16	LB
M2C15	Caballeronia	MK967827.1	Lejía Lake	30	LB
M1	Pseudarthrobacter	MT072002.1	Robert Island	16	SEM
M3	Pseudarthrobacter	MT072004.1	Robert Island	16	SEM
M2	Pseudarthrobacter	MT072003.1	Robert Island	16	SEM
L2	Pseudarthrobacter	MT071999.1	Robert Island	25	SEM
AF3	Arthrobacter	MK967819.1	Lejía Lake	30	SEM
L1D	Paeniglutamicibacter	MK967513.1	Robert Island	25	SEM
L2D	Paeniglutamicibacter	MK967514.1	Robert Island	25	SEM
R8	Frondihabitans	MT072010.1	Robert Island	25	LB
S5	Cryobacterium	MT072015.1	Robert Island	16	SEM
M1-B	Microbacterium	MT576542	Lejía Lake	30	LB
M2-A	Microbacterium	MK967826.1	Lejía Lake	30	LB
D4	Rhodococcus	MK967820.1	Lejía Lake	30	SEM
M1-A	Streptomyces	MK967825.1	Lejía Lake	30	LB
5B	Paenibacillus	MK967816.1	Lejía Lake	30	LB
AF2	Paenibacillus	MK967818.1	Lejía Lake	30	LB
S1	Enterococcus	MT072012.1	Robert Island	16	SEM
E4	Oceanobacillus	MK967824.1	Lejía Lake	30	SEM
R6D	Sporosarcina	MT573345	Robert Island	16	LB
R7D	Sporosarcina	MT573346	Robert Island	16	LB
R9	Filibacter	MT072011.1	Robert Island	25	LB
E3-18	Alkalihalobacillus	MK967823.1	Lejía Lake	30	LB 18%NaCl
E4-18	Alkalihalobacillus	MT576543	Lejía Lake	30	LB 18%NaCl
DD9	Bacillus	MK967822.1	Lejía Lake	30	SEM
M2-B	Bacillus	MT576544	Lejía Lake	30	LB
B1	Peribacillus	MT576545	Lejía Lake	30	SEM
TS1-1	Peribacillus	MT576546	Lejía Lake	30	LB
7C	Mesobacillus	MK967817.1	Lejía Lake	30	LB
5D	Cytobacillus	MT576547	Lejía Lake	30	LB
1C	Mesobacillus	MK967815.1	Lejía Lake	30	LB
5C	Mesobacillus	MT576548	Lejía Lake	30	LB
R4	Flavobacterium	MT072008.1	Robert Island	16	LB
S4	Flavobacterium	MT072014.1	Robert Island	16	LB
